# Supplementary material for: A new extraction method of underglaze brown decorative pattern based on the coupling of single scale gamma correction and gray sharpening
Source: PLoS One. 2024 Aug 29;19(8):e0305118. doi: 10.1371/journal.pone.0305118 (PMC11361591; doi:10.1371/journal.pone.0305118)
Supplement: S1 Raw images — (ZIP) [file pone.0305118.s001.zip]

Archive with 7 entries (7 files):
- After corrosion.png
- After sharpening.png
- binaryzation .png
- Final effect diagram after the matrix operation.png
- holes padding.png
- original drawing.JPG
- Single-scale gama correction.png
